# Supplementary material for: Cross-Dialectal Novel Word Learning and Borrowing
Source: Front Psychol. 2021 Sep 30;12:734527. doi: 10.3389/fpsyg.2021.734527 (PMC8515950; doi:10.3389/fpsyg.2021.734527)
Supplement: Supplementary file 1 [file Data_Sheet_1.ZIP]

Archive with 3 entries (3 files):
- Appendix1 Procedure for selection of nonce ETE pairs.docx
- Appendix2_metastimuli.xlsx
- Appendix3_LME_Reg_RT.xlsx
