# Supplementary material for: Cross-Dialectal Novel Word Learning and Borrowing
Source: Front Psychol. 2021 Sep 30;12:734527. doi: 10.3389/fpsyg.2021.734527 (PMC8515950; doi:10.3389/fpsyg.2021.734527)
Supplement: Supplementary file 1 [file Data_Sheet_1.ZIP › Appendix2_metastimuli.xlsx]

## Sheet: metastimuli
Appendixe2: meta of stimuli
ID	disylowabic nonce ETE in characers	char1	char1_meaning	char2	char2_meaning	IPA transcription_SC	transcription_SH	morphological probability in SH	char1_char.Freq.SH	char1_char.percentile.SH	char1_den.SH	char1_den1.SH	char1_den2.SH	char1_neighfreq1.SH	char1_neighfreq2.SH	char1_char.Freq.SC	char1_char.percentile.SC	char1_den.SC	char1_den1.SC	char1_den2.SC	char1_neighfreq1.SC	char1_neighfreq2.SC	char2_char.Freq.SH	char2_char.percentile.SH	char2_den.SH	char2_den1.SH	char2_den2.SH	char2_neighfreq1.SH	char2_neighfreq2.SH	char2_char.Freq.SC	char2_char.percentile.SC	char2_den.SC	char2_den1.SC	char2_den2.SC	char2_neighfreq1.SC	char2_neighfreq2.SC
SH_high_p21(excluded)	辰壁	辰	time (oral in SH obsolete in SC)	壁	walow	tʂən35pi51	zən22piɐʔ55	high	2995.47	0.988489	7	1	6	4810.19	30.55	80.01	0.673783	10	4	6	73.61	32.38	305.03	0.852758	13	4	9	19.44	338.64	90.68	0.692462	12	6	6	26.48	94.22
SH_high_p27	零壁	零	zero	壁	walow	liŋ35pi51	liŋ22piɐʔ55	high	227.92	0.817266	21	18	3	149.9	8.34	88.9	0.689126	12	10	2	50.02	5.88	305.03	0.852758	13	4	9	19.44	338.64	90.68	0.692462	12	6	6	26.48	94.22
SH_high_p25	酱壁	酱	sauce	壁	walow	ʨiɑŋ51pi51	ʨiɑŋ33piɐʔ44	high	291.32	0.84964	18	12	6	302.55	33.32	67.57	0.648655	8	4	4	55.95	20.6	305.03	0.852758	13	4	9	19.44	338.64	90.68	0.692462	12	6	6	26.48	94.22
SH_high_p28	滑荡	滑	slippery	荡	swing	xua35tɑŋ51	ɦuaʔ11tɑŋ23	high	337.59	0.864748	22	15	7	313.67	25	92.46	0.695575	18	11	7	55.91	20.58	269.04	0.838849	35	6	29	55.52	169.38	69.34	0.652435	11	2	9	5.88	50.03
SH_high_p19	拼糕	拼	put-together	糕	cake	phin55kɑu55	phin55ko21	high	119.96	0.726619	24	22	2	147.16	8.33	92.46	0.695575	17	12	5	79.47	23.55	416.42	0.889448	14	2	12	44.41	371.95	90.68	0.692462	8	1	7	8.83	100.1
SH_high_p22	胸糕	胸	chest	糕	cake	ɕiuŋ55kɑu55	ɕyoŋ55ko21	high	111.39	0.716787	15	12	3	152.67	13.89	56.9	0.620858	15	13	2	70.63	5.88	416.42	0.889448	14	2	12	44.41	371.95	90.68	0.692462	8	1	7	8.83	100.1
SH_high_p24(excluded)	粮棍	粮	grain (as food)	棍	stick	liɑŋ35kun51	liɑŋ22kuŋ44	high	161.08	0.769544	17	7	10	158.23	63.86	80.01	0.673783	13	6	7	61.82	32.37	174.79	0.781775	7	2	5	5.56	166.56	53.34	0.608628	9	3	26.48
SH_high_p32	篮棍	篮	basket	棍	stick	lan35kun51	lᴇ22kuŋ44	high	162.8	0.771942	11	3	8	111.03	36.1	65.79	0.642873	8	4	4	44.16	17.65	174.79	0.781775	7	2	5	5.56	166.56	53.34	0.608628	9	3	6	26.49	26.48
SH_high_p18	滑孔	滑	slippery	孔	hole	xua35khuŋ214	ɦuaʔ11khoŋ23	high	337.59	0.864748	22	15	7	313.67	25	92.46	0.695575	18	11	7	55.91	20.58	575.79	0.914628	14	5	9	63.85	749.45	60.45	0.630865	11	3	8	32.38	52.98
SH_high_p29	拼炉	拼	put-together	炉	stove	phin55lu35	phin55lu21	high	119.96	0.726619	24	22	2	147.16	8.33	92.46	0.695575	17	12	5	79.47	23.55	253.62	0.831655	24	13	11	199.87	111.04	67.57	0.648655	13	2	11	5.88	73.6
SH_high_p23	酱庙	酱	sauce	庙	temple	ʨiɑŋ51miɑu51	ʨiɑŋ33miɔ44	high	291.32	0.84964	18	12	6	302.55	33.32	67.57	0.648655	8	4	4	55.95	20.6	327.31	0.860671	17	7	10	33.33	55.53	60.45	0.630865	10	4	6	14.71	32.37
SH_high_p20	拖庙	拖	drag	庙	temple	thuo55miɑu51	thu55miɔ21	high	198.78	0.798321	19	18	1	147.15	11.1	88.9	0.689126	12	11	1	41.18	2.94	327.31	0.860671	17	7	10	33.33	55.53	60.45	0.630865	10	4	6	14.71	32.37
SH_high_p31	鼻盆	鼻	nose	盆	basin	pi35phən35	biəʔ11bən23	high	135.38	0.746763	8	5	3	191.53	13.89	72.9	0.658884	14	10	4	88.32	14.71	234.77	0.821583	25	8	17	38.88	244.28	83.57	0.681343	9	3	6	14.71	58.88
SH_high_p30	悠盆	悠	relax	盆	basin	iou55phən35	iɯ55bən21	high	123.38	0.729736	4	2	2	88.82	86.05	80.01	0.673783	11	7	4	55.94	32.38	234.77	0.821583	25	8	17	38.88	244.28	83.57	0.681343	9	3	6	14.71	58.88
SH_high_p26(excluded)	悠趟	悠	relax	趟	trip	iou55thɑŋ51	iɯ55thɑŋ21	high	123.38	0.729736	4	2	2	88.82	86.05	80.01	0.673783	11	7	4	55.94	32.38	577.5	0.914868	21	1	20	2.78	735.59	39.12	0.559484	3	0	3	0	47.11
SH_high_p17	鼻趟	鼻	nose	趟	trip	pi35thɑŋ51	biəʔ11thɑŋ23	high	135.38	0.746763	8	5	3	191.53	13.89	72.9	0.658884	14	10	4	88.32	14.71	577.5	0.914868	21	1	20	2.78	735.59	39.12	0.559484	3	0	3	0	47.11
SH_low_p10	玛豹	玛	Ma (for sound) or agate in "玛瑙"	豹	leopard or panther	ma21pɑu51	mʊ22po44	low	1.71	0.120384	1	1	0	2.78	0	62.23	0.635757	3	2	1	67.72	5.89	1.71	0.120384	1	0	1	0	2.78	69.34	0.652435	3	0	3	0	61.83
SH_low_p13	硕豹	硕	giant (literal)	豹	leopard or panther	ʂuo51pɑu51	suoʔ33po44	low	3.43	0.198801	1	1	0	5.55	0	81.79	0.67823	4	3	1	29.44	2.94	1.71	0.120384	1	0	1	0	2.78	69.34	0.652435	3	0	3	0	61.83
SH_low_p07	脖槽	脖	neck (only common in SC)	槽	groove or manger	puo35ʦhɑu35	boʔ11dzho23	low	5.14	0.247962	2	1	1	2.78	2.78	39.12	0.559484	3	3	0	58.89	0	6.85	0.285851	2	1	1	5.55	2.78	37.34	0.551034	3	0	3	0	44.17
SH_low_p08	硕宏	硕	giant (literal)	宏	great (literal)	ʂuo51xuŋ35	suoʔ33ɦoŋ44	low	3.43	0.198801	1	1	0	5.55	0	81.79	0.67823	4	3	1	29.44	2.94	6.85	0.285851	2	1	1	5.55	5.55	69.34	0.652435	4	3	1	17.66	38.28
SH_low_p01	询宏	询	ask (literal)	宏	great (literal)	ɕyn35xuŋ35	ɕyn22ɦoŋ44	low	6.85	0.285851	3	1	2	2.78	8.33	58.68	0.625306	7	2	5	44.17	44.16	6.85	0.285851	2	1	1	5.55	5.55	69.34	0.652435	4	3	1	17.66	38.28
SH_low_p14	脖宏	脖	neck (only common in SC)	宏	great (literal)	puo35xuŋ35	poʔ33ɦoŋ44	low	5.14	0.247962	2	1	1	2.78	2.78	39.12	0.559484	3	3	0	58.89	0	6.85	0.285851	2	1	1	5.55	5.55	69.34	0.652435	4	3	1	17.66	38.28
SH_low_p05	雇盟	雇	hire	盟	union	ku51məŋ35	ku33moŋ44	low	5.14	0.247962	2	2	0	8.33	0	46.23	0.586613	5	5	0	73.62	0	5.14	0.247962	3	0	3	0	8.34	58.68	0.625306	7	2	5	5.88	73.6
SH_low_p16	玛盟	玛	Ma (for sound) or agate in "玛瑙"	盟	union	ma21məŋ35	mʊ22moŋ44	low	1.71	0.120384	1	1	0	2.78	0	62.23	0.635757	3	2	1	67.72	5.89	5.14	0.247962	3	0	3	0	8.34	58.68	0.625306	7	2	5	5.88	73.6
SH_low_p03	哲盟	哲	philosophy	盟	union	tʂɤ35məŋ35	tsəʔ33moŋ44	low	6.85	0.285851	2	2	0	11.1	0	44.45	0.579275	6	5	1	55.94	2.94	5.14	0.247962	3	0	3	0	8.34	58.68	0.625306	7	2	5	5.88	73.6
SH_low_p12	询奴	询	ask (literal)	奴	slave	ɕyn35nu35	ɕyn22nu44	low	6.85	0.285851	3	1	2	2.78	8.33	58.68	0.625306	7	2	5	44.17	44.16	3.43	0.198801	2	1	1	2.78	2.78	51.56	0.601734	6	3	3	38.27	38.27
SH_low_p04	逆奴	逆	reverse (literal)	奴	slave	ni51nu35	niɐʔ11nu23	low	6.85	0.285851	3	3	0	8.34	0	62.23	0.635757	10	6	4	55.94	17.65	3.43	0.198801	2	1	1	2.78	2.78	51.56	0.601734	6	3	3	38.27	38.27
SH_low_p11	逆孕	逆	reverse (literal)	孕	pregnant (only common in SC)	ni51yn51	niɐʔ11yŋ23	low	6.85	0.285851	3	3	0	8.34	0	62.23	0.635757	10	6	4	55.94	17.65	1.71	0.120384	1	0	1	0	2.78	62.23	0.635757	7	3	4	53	38.27
SH_low_p02	脖澡	脖	neck (only common in SC)	澡	shower or bath (only common in SC)	po35ʦɑu214	boʔ11zo23	low	5.14	0.247962	2	1	1	2.78	2.78	39.12	0.559484	3	3	0	58.89	0	3.43	0.198801	1	0	1	0	5.55	39.12	0.559484	5	3	2	8.82	47.12
SH_low_p15	硕澡	硕	giant (literal)	澡	shower or bath (only common in SC)	ʂuo51ʦɑu214	suoʔ33zo44	low	3.43	0.198801	1	1	0	5.55	0	81.79	0.67823	4	3	1	29.44	2.94	3.43	0.198801	1	0	1	0	5.55	39.12	0.559484	5	3	2	8.82	47.12
SH_low_p06	逆衷	逆	reverse (literal)	衷	sincere	ni51tʂuŋ55	niɐʔ11tsuŋ23	low	6.85	0.285851	3	3	0	8.34	0	62.23	0.635757	10	6	4	55.94	17.65	6.85	0.285851	2	0	2	0	5.56	44.45	0.579275	5	1	4	2.94	41.22
SH_low_p09	奴衷	奴	slave	衷	sincere	nu35tʂuŋ55	nu22tsuŋ44	low	3.43	0.198801	2	1	1	2.78	2.78	51.56	0.601734	6	3	3	38.27	38.27	6.85	0.285851	2	0	2	0	5.56	44.45	0.579275	5	1	4	2.94	41.22
Accordiŋ to the phonemics by You (2013), most of the selected variants conform left-dominant sandhi rules
In SH, different variants of the same character may be chosen for different nonce words, e.g. the SH-less probable 脖 morepheme can be pronounced as carryiŋ an underlyiŋ Yiŋru 55 tone or a Yangru 12 tone
		freq.char1~freq, random = ~ 1 | char1
		Linear Hypotheses:
		#	Estimate Std. Error	z value	Pr(>|z|)
SC_low - SC_high == 0		#	-18.52	18.22	-1.017	1
SH_high - SC_high == 0		#	120.11	13.33	9.008	< 2e-16 ***
SH_low - SC_high == 0		#	-71.93	18.22	-3.949	0.000471 ***
SH_high - SC_low == 0		#	138.63	18.22	7.61	1.64e-13 ***
SH_low - SC_low == 0		#	-53.42	12.02	-4.444	5.29e-05 ***
SH_low - SH_high == 0		#	-192.05	18.22	-10.543	< 2e-16 ***
		freq.char2~freq, random = ~ 1 | char2
		Linear Hypotheses:
		#	Estimate Std. Error		z value	Pr(>|z|)
SC_low - SC_high == 0		#	-16.57	22.39	-0.74	1
SH_high - SC_high == 0		#	267.48	23.52	11.373	<2e-16 ***
SH_low - SC_high == 0		#	-67.64	22.39	-3.021	0.0151 *
SH_high - SC_low == 0		#	284.05	22.39	12.687	<2e-16 ***
SH_low - SC_low == 0		#	-51.08	21.2	-2.409	0.0959 .
SH_low - SH_high == 0		#	-335.12	22.39	-14.968	<2e-16 ***
		char1_den~freq, random = ~1|char1
		Linear Hypotheses:
		#	Estimate	Std. Error	z value	Pr(>|z|)
SC_low - SC_high == 0		#	-5.348	1.7974	-2.975	0.017557 *
SH_high - SC_high == 0		#	3.2308	0.9174	3.522	0.002572 **
SH_low - SC_high == 0		#	-7.4105	1.7974	-4.123	0.000225 ***
SH_high - SC_low == 0		#	8.5788	1.7974	4.773	1.09e-05 ***
SH_low - SC_low == 0		#	-2.0625	0.8269	-2.494	0.075741 .
SH_low - SH_high == 0		#	-10.6413	1.7974	-5.92	1.93e-08 ***
		char2_den~freq, random = ~1|char2
		Linear Hypotheses:
		#	Estimate	Std. Error	z value	Pr(>|z|)
SC_low - SC_high == 0		#	-3.57	1.215	-2.938	0.019799 *
SH_high - SC_high == 0		#	6.385	1.211	5.271	8.15e-07 ***
SH_low - SC_high == 0		#	-5.133	1.215	-4.224	0.000144 ***
SH_high - SC_low == 0		#	9.955	1.215	8.193	1.33e-15 ***
SH_low - SC_low == 0		#	-1.562	1.092	-1.431	0.91451
SH_low - SH_high == 0		#	-11.517	1.215	-9.479	< 2e-16 ***
		neighfreq1_den~freq, random = ~1|char1
		Linear Hypotheses:
		#	Estimate	Std. Error	z value	Pr(>|z|)
SC_low - SC_high == 0		#	-5.01	17.14	-0.292	1
SH_high - SC_high == 0		#	133.71	13.26	10.087	< 2e-16 ***
SH_low - SC_high == 0		#	-51.33	17.14	-2.995	0.016459 *
SH_high - SC_low == 0		#	138.71	17.14	8.095	4e-15 ***
SH_low - SC_low == 0		#	-46.32	11.95	-3.877	0.000635 ***
SH_low - SH_high == 0		#	-185.03	17.14	-10.797	< 2e-16 ***
		neighfreq2_den~freq, random = ~1|char2
		Linear Hypotheses:
		#	Estimate	Std. Error	z value	Pr(>|z|)
SC_low - SC_high == 0		#	-13.49	39.78	-0.339	1
SH_high - SC_high == 0		#	240.88	40.64	5.927	1.85e-08 ***
SH_low - SC_high == 0		#	-58.14	39.78	-1.462	0.863
SH_high - SC_low == 0		#	254.38	39.78	6.395	9.63e-10 ***
SH_low - SC_low == 0		#	-44.65	36.63	-1.219	1
SH_low - SH_high == 0		#	-299.03	39.78	-7.518	3.34e-13 ***
