# Supplementary material for: Cross-Dialectal Novel Word Learning and Borrowing
Source: Front Psychol. 2021 Sep 30;12:734527. doi: 10.3389/fpsyg.2021.734527 (PMC8515950; doi:10.3389/fpsyg.2021.734527)
Supplement: Supplementary file 1 [file Data_Sheet_1.ZIP › Appendix3_LME_Reg_RT.xlsx]

## Sheet: Sheet1
Appendix3: LME results of transfer recognition RT
	Estimate	Std. Error	df	t value	Pr(>|t|)
(Intercept)	6.91825	0.0457283	40.3513	151.29	3.32857e-57	***
LanBGbbSH	-0.0348403	0.0445223	150.349	-0.782538	0.435129
LanBGbcOD	0.0149052	0.0458075	155.809	0.325388	0.745324
LanOpSH	0.0571603	0.0259973	3047.1	2.1987	0.0279742	*
Mfreq_Tstll	0.0363461	0.0293435	105.392	1.23864	0.218229
simmean	-0.0097334	0.0211198	110.067	-0.460867	0.645804
distractortypeb	-0.189109	0.00876029	2987.34	-21.5871	3.66586e-96	***
LanBGbbSH:LanOpSH	-0.0698342	0.0337486	3045.33	-2.06924	0.0386073	*
LanBGbcOD:LanOpSH	-0.027192	0.0358233	3037.54	-0.75906	0.447876
LanBGbbSH:Mfreq_Tstll	-0.00398513	0.0312094	3026.55	-0.12769	0.898403
LanBGbcOD:Mfreq_Tstll	-0.00758561	0.0330154	3046.34	-0.22976	0.818294
LanOpSH:Mfreq_Tstll	-0.0342987	0.0345665	3040.97	-0.992251	0.321154
LanBGbbSH:simmean	-0.0154983	0.0228998	3092.69	-0.676787	0.498592
LanBGbcOD:simmean	0.00758024	0.0256486	3097.12	0.295542	0.7676
LanOpSH:simmean	0.014916	0.0266843	2997.45	0.55898	0.576217
Mfreq_Tstll:simmean	-0.0157452	0.0322554	145.239	-0.488142	0.626185
LanBGbbSH:LanOpSH:Mfreq_Tstll	0.0208513	0.0449331	3030.95	0.464052	0.642644
LanBGbcOD:LanOpSH:Mfreq_Tstll	0.0225781	0.0476704	3043.8	0.473629	0.635798
LanBGbbSH:LanOpSH:simmean	0.050193	0.035263	3097.9	1.42339	0.154724
LanBGbcOD:LanOpSH:simmean	0.0190318	0.0382346	3091.23	0.497765	0.618685
LanBGbbSH:Mfreq_Tstll:simmean	0.0749021	0.0357212	3058.92	2.09685	0.0360886	*
LanBGbcOD:Mfreq_Tstll:simmean	0.0329301	0.0391371	3035.76	0.841403	0.400189
LanOpSH:Mfreq_Tstll:simmean	0.00337059	0.0413012	2711.89	0.0816101	0.934963
LanBGbbSH:LanOpSH:Mfreq_Tstll:simmean	-0.10132	0.0533183	3053.34	-1.90029	0.0574893
LanBGbcOD:LanOpSH:Mfreq_Tstll:simmean	-0.0743649	0.0577685	3019.53	-1.28729	0.198091
